# Supplementary material for: Cation-dependent mannose-6-phosphate receptor expression and distribution are influenced by estradiol in MCF-7 breast cancer cells
Source: PLoS One. 2018 Aug 7;13(8):e0201844. doi: 10.1371/journal.pone.0201844 (PMC6080777; doi:10.1371/journal.pone.0201844)
Supplement: S1 Data — (XLSX) [file pone.0201844.s001.xlsx]

## Sheet: S1
	S1 Data. Data sheet and statistical analysis used to build graphs in fig 1.
	CATHEPSIN D (52 kDa)								CD-MPR								CI-MPR
		Group1	Group2	Group3						Group1	Group2	Group3						Group1	Group2	Group3
		MCF10A	MCF-7	MDA-MB231						MCF10A	MCF-7	MDA-MB231						MCF10A	MCF-7	MDA-MB 231
	R.O.D. N1	1.2	5.3	1.1					R.O.D. N1	1.52	2.75	1.93					R.O.D. N1	2.8	1.23	1.8
	R.O.D. N2	0.18	7.4	0.19					R.O.D. N2	2.57	5.9	0.58					R.O.D. N2	1.87	1.19	2.63
	R.O.D. N3	0.12	4.5	0.13					R.O.D. N3	1.22	4.7	1.3					R.O.D. N3	3.34	1.12	2.12
									R.O.D. N4	1.1	5	0.65					R.O.D. N4	2.3	1.87	2.75
	Tukey Test: Pairwise Comparisons for One-Way Layout Design								Tukey Test: Pairwise Comparisons for One-Way Layout Design								Tukey Test: Pairwise Comparisons for One-Way Layout Design
		Group1	Group2	Group3						Group1	Group2	Group3						Group1	Group2	Group3
	Mean	0.5	5.73333	0.473333					Mean	1.6025	4.5875	1.115					Mean	2.5775	1.3525	2.325
	S.E.M.	0.350428	0.864741	0.313812					S.E.M.	0.334374	0.663443	0.316346					S.E.M.	0.317342	0.173991	0.22198
	S.D.	0.60696	1.49778	0.543538					S.D.	0.668749	1.32689	0.632693					S.D.	0.634685	0.347982	0.443959
	Variance	0.3684	2.24333	0.295433					Variance	0.447225	1.76063	0.4003					Variance	0.402825	0.121092	0.1971
	Sum	1.5	17.2	1.42					Sum	6.41	18.35	4.46					Sum	10.31	5.41	9.3
	N	3	3	3					N	4	4	4					N	4	4	4
	Sum(x^2)	1.4868	103.1	1.263					Sum(x^2)	11.6137	89.4625	6.1738					Sum(x^2)	27.7825	7.6803	22.2138
	Sum^2/N	0.75	98.6133	0.672133					Sum^2/N	10.272	84.1806	4.9729					Sum^2/N	26.574	7.31703	21.6225
	SS	0.7368	4.48667	0.590867					SS	1.34167	5.28188	1.2009					SS	1.20847	0.363275	0.5913
	Total Sum	20.12							Total Sum	29.22							Total Sum	25.02
	Total N	9							Total N	12							Total N	12
	Errors Estimates								Errors Estimates								Errors Estimates
	SS(E)	5.81433							SS(E)	7.82445							SS(E)	2.16305
	Df(E)	6							Df(E)	9							Df(E)	9
	Var(E)	0.969056							Var(E)	0.869383							Var(E)	0.240339
	SE(E)	0.984406							SE(E)	0.932407							SE(E)	0.490244
	t-Table	Upper Right: tij; Lower Left: Upper Probability (Studentized Range Distribution)							t-Table	Upper Right: tij; Lower Left: Upper Probability (Studentized Range Distribution)							t-Table	Upper Right: tij; Lower Left: Upper Probability (Studentized Range Distribution)
		Group1		Group2		Group3				Group1		Group2		Group3				Group1		Group2		Group3
	Group1			6.51103	** (P<=0.01)	-0.0331772	N.S. (P>0.05)		Group1			4.52745	** (P<=0.01)	-0.739408	N.S. (P>0.05)		Group1			-3.53378	* (P<=0.05)	-0.728391	N.S. (P>0.05)
	Group2	0.001524				-6.54421	** (P<=0.01)		Group2	0.00367089				-5.26686	** (P<=0.01)		Group2	0.0158466				2.80539	* (P<=0.05)
	Group3	0.999393		0.00148352					Group3	0.747226		0.00134269					Group3	0.753486		0.0489695
	CATHEPSIN D (33 kDa)
		Group1	Group2	Group3
		MCF10A	MCF-7	MDA-MB 231
	R.O.D. N1	3.76	9.36	3.04
	R.O.D. N2	1	8.1	0.3
	R.O.D. N3	2	7.7	1
	Tukey Test: Pairwise Comparisons for One-Way Layout Design
		Group1	Group2	Group3
	Mean	2.25333	8.38667	1.44667
	S.E.M.	0.806749	0.500178	0.821895
	S.D.	1.39733	0.866333	1.42356
	Variance	1.95253	0.750533	2.02653
	Sum	6.76	25.16	4.34
	N	3	3	3
	Sum(x^2)	19.1376	212.51	10.3316
	Sum^2/N	15.2325	211.009	6.27853
	SS	3.90507	1.50107	4.05307
	Total Sum	36.26
	Total N	9
	Errors Estimates
	SS(E)	9.4592
	Df(E)	6
	Var(E)	1.57653
	SE(E)	1.2556
	t-Table	Upper Right: tij; Lower Left: Upper Probability (Studentized Range Distribution)
		Group1		Group2		Group3
	Group1			5.98261	** (P<=0.01)	-0.786843	N.S. (P>0.05)
	Group2	0.00237501				-6.76945	** (P<=0.01)
	Group3	0.724115		0.00123912
