# Supplementary material for: Cation-dependent mannose-6-phosphate receptor expression and distribution are influenced by estradiol in MCF-7 breast cancer cells
Source: PLoS One. 2018 Aug 7;13(8):e0201844. doi: 10.1371/journal.pone.0201844 (PMC6080777; doi:10.1371/journal.pone.0201844)
Supplement: S2 Data — (XLSX) [file pone.0201844.s002.xlsx]

## Sheet: S2
	S2 Data. Data sheet and statistical analysis used to build graphs in fig 2.
	Manders Coefficient MCC-M1 (CatD with LAMP1)								Manders Coefficient MCC-M2 (LAMP1 with CatD)
		MCF-10A	MCF-7							MCF-10A	MCF-7
	N1	0.937	0.604						N1	0.8164	0.8593
	N2	0.813	0.445						N2	0.8307	0.6903
	N3	0.846	0.63						N3	0.7176	1.0101
	N4	0.828	0.8						N4	0.5031	0.8385
	N5	0.86	0.74						N5	0.702	0.8242
	Tukey Test: Pairwise Comparisons for One-Way Layout Design								Tukey Test: Pairwise Comparisons for One-Way Layout Design
		Group1	Group2							Group1	Group2
	Mean	0.8568	0.6438						Mean	0.71396	0.84448
	S.E.M.	0.0215717	0.0612163						S.E.M.	0.0586261	0.0509255
	S.D.	0.0482359	0.136884						S.D.	0.131092	0.113873
	Variance	0.0023267	0.0187372						Variance	0.0171851	0.012967
	Sum	4.284	3.219						Sum	3.5698	4.2224
	N	5	5						N	5	5
	Sum(x^2)	3.67984	2.14734						Sum(x^2)	2.61743	3.6176
	Sum^2/N	3.67053	2.07239						Sum^2/N	2.54869	3.56573
	SS	0.0093068	0.0749488						SS	0.0687404	0.0518681
	Total Sum	7.503							Total Sum	7.7922
	Total N	10							Total N	10
	Errors Estimates								Errors Estimates
	SS(E)	0.0842556							SS(E)	0.120609
	Df(E)	8							Df(E)	8
	Var(E)	0.0105319							Var(E)	0.0150761
	SE(E)	0.102625							SE(E)	0.122785
	t-Table	Upper Right: tij; Lower Left: Upper Probability (Studentized Range Distribution)							t-Table	Upper Right: tij; Lower Left: Upper Probability (Studentized Range Distribution)
		Group1		Group2						Group1		Group2
	Group1			-3.28167	* (P<=0.05)				Group1			1.68075	N.S. (P>0.05)
	Group2	0.0111621							Group2	0.131321
