# Supplementary material for: Cation-dependent mannose-6-phosphate receptor expression and distribution are influenced by estradiol in MCF-7 breast cancer cells
Source: PLoS One. 2018 Aug 7;13(8):e0201844. doi: 10.1371/journal.pone.0201844 (PMC6080777; doi:10.1371/journal.pone.0201844)
Supplement: S3 Data — (XLSX) [file pone.0201844.s003.xlsx]

## Sheet: S3
	S3 Data. Data sheet and statistical analysis used to build graph in fig 3
	Values of MCC-M1 and MCC-M2 in MCF-10A								Values of MCC-M1 and MCC-M2 in MCF-7								Values of MCC-M1 and MCC-M2 in MDA-MB-231
	MCC-M1	MCC-M2		MCC-M1: CD-MPR with Golgin					MCC-M1	MCC-M2		MCC-M1: CD-MPR with Golgin					MCC-M1	MCC-M2		MCC-M1: CD-MPR with Golgin
	0.425	0.998		MCC-M2: Golgin with CD-MPR					0.243	0.902		MCC-M2: Golgin with CD-MPR					0.482	0.936		MCC-M2: Golgin with CD-MPR
	0.36	0.96							0.146	0.937							0.422	0.677
	0.467	0.71							0.159	0.811							0.322	0.701
	0.384	0.974							0.151	0.873							0.624	0.722
	0.38	0.922							0.186	0.956							0.485	0.742
	0.429	0.893							0.204	0.955							0.24	0.782
	0.391	0.814							0.183	0.869							0.292	0.774
	0.422	0.981							0.179	0.948							0.332	0.902
		MCC-M1	MCC-M2							MCC-M1	MCC-M2							MCC-M1	MCC-M2
		Group1	Group2							Group1	Group2							Group1	Group2
	Mean	0.40725	0.9065						Mean	0.181375	0.906375						Mean	0.399875	0.7795
	S.E.M.	0.012215	0.0350846						S.E.M.	0.0111914	0.0184797						S.E.M.	0.0448372	0.0329816
	S.D.	0.0345491	0.0992342						S.D.	0.0316541	0.0522684						S.D.	0.126819	0.093286
	Variance	0.00119364	0.00984743						Variance	0.00100198	0.00273198						Variance	0.016083	0.00870229
	Sum	3.258	7.252						Sum	1.451	7.251						Sum	3.199	6.236
	N	8	8						N	8	8						N	8	8
	Sum(x^2)	1.33518	6.64287						Sum(x^2)	0.270189	6.59125						Sum(x^2)	1.39178	4.92188
	Sum^2/N	1.32682	6.57394						Sum^2/N	0.263175	6.57213						Sum^2/N	1.2792	4.86096
	SS	0.0083555	0.068932						SS	0.00701388	0.0191239						SS	0.112581	0.060916
	Total Sum	10.51							Total Sum	8.702							Total Sum	9.435
	Total N	16							Total N	16							Total N	16
	Comparison of MCC-M1 between MCF-10A, MCF-7 and MDA-MB-231
					(Graph Data)
	MCF10A	MCF7	MDAMB
	0.425	0.243	0.482		MCC-M1: CD-MPR with Golgin
	0.36	0.146	0.422
	0.467	0.159	0.322
	0.384	0.151	0.624
	0.38	0.186	0.485
	0.429	0.204	0.24
	0.391	0.183	0.292
	0.422	0.179	0.332
	Tukey Test: Pairwise Comparisons for One-Way Layout Design
		Group1	Group2	Group3
	Mean	0.40725	0.181375	0.399875
	S.E.M.	0.012215	0.0111914	0.0448372
	S.D.	0.0345491	0.0316541	0.126819
	Variance	0.00119364	0.00100198	0.016083
	Sum	3.258	1.451	3.199
	N	8	8	8
	Sum(x^2)	1.33518	0.270189	1.39178
	Sum^2/N	1.32682	0.263175	1.2792
	SS	0.0083555	0.00701388	0.112581
	Total Sum	9.846
	Total N	32
	Errors Estimates
	SS(E)	0.141952
	Df(E)	28
	Var(E)	0.00506971
	SE(E)	0.0712019
	t-Table	Upper Right: tij; Lower Left: Upper Probability (Studentized Range Distribution)
		Group1	Group2		Group3
	Group1		-6.34464	*** (P<=0.001)	-0.207157	N.S. (P>0.05)
	Group2	5.77988e-06			6.13748	*** (P<=0.001)
	Group3	0.99678	8.85562e-06
