# Supplementary material for: Cation-dependent mannose-6-phosphate receptor expression and distribution are influenced by estradiol in MCF-7 breast cancer cells
Source: PLoS One. 2018 Aug 7;13(8):e0201844. doi: 10.1371/journal.pone.0201844 (PMC6080777; doi:10.1371/journal.pone.0201844)
Supplement: S4 Data — (XLSX) [file pone.0201844.s004.xlsx]

## Sheet: S4
	S4 Data. Data sheet and statistical analysis used to build graphs in fig 4.
	Values of MCC-M1 and MCC-M2 for CD-MPR and Golgin							Values of MCC-M1 and MCC-M2 for CI-MPR and Golgin							Values of MCC-M1 of CD-MPR/Golgin vs CI-MPR/Golgin
																		(Graph Data)
	MCC-M1	MCC-M2		MCC-M1: CD-MPR with Golgin				MCC-M1	MCC-M2		MCC-M1: CI-MPR with Golgin				CD-MPR/Golgin	CI-MPR/Golgin
	0.243	0.902		MCC-M2: Golgin with CD-MPR				0.087	0.886		MCC-M2: Golgin with CI-MPR				MCC-M 1	MCC-M 1
	0.146	0.937						0.091	0.926						0.179	0.087
	0.159	0.811						0.082	0.9						0.146	0.091
	0.151	0.873						0.089	0.666						0.159	0.082
	0.186	0.956						0.112	0.514						0.151	0.089
	0.204	0.955						0.108	0.855						0.186	0.112
	0.183	0.869						0.132	0.722						0.204	0.108
	0.179	0.948													0.183	0.132
															Tukey Test: Pairwise Comparisons for One-Way Layout Design
		Group1	Group2						Group1	Group2						Group1	Group2
	Mean	0.181375	0.906375					Mean	0.100143	0.781286					Mean	0.172571	0.100143
	S.E.M.	0.0111914	0.0184797					S.E.M.	0.0067733	0.0576693					S.E.M.	0.00797871	0.0067733
	S.D.	0.0316541	0.0522684					S.D.	0.0179205	0.152579					S.D.	0.0211097	0.0179205
	Variance	0.00100198	0.00273198					Variance	0.000321143	0.0232802					Variance	0.000445619	0.000321143
	Sum	1.451	7.251					Sum	0.701	5.469					Sum	1.208	0.701
	N	8	8					N	7	7					N	7	7
	Sum(x^2)	0.270189	6.59125					Sum(x^2)	0.072127	4.41253					Sum(x^2)	0.21114	0.072127
	Sum^2/N	0.263175	6.57213					Sum^2/N	0.0702001	4.27285					Sum^2/N	0.208466	0.0702001
	SS	0.00701388	0.0191239					SS	0.00192686	0.139681					SS	0.00267371	0.00192686
	Total Sum	8.702						Total Sum	6.17						Total Sum	1.909
	Total N	16						Total N	14						Total N	14
															Errors Estimates
															SS(E)	0.00460057
															Df(E)	12
															Var(E)	0.000383381
															SE(E)	0.0195801
															t-Table	Upper Right: tij; Lower Left: Upper Probability (Studentized Range Distribution)
																Group1		Group2
															Group1			-6.92036	*** (P<=0.001)
															Group2	1.79111e-05
