# Supplementary material for: Cation-dependent mannose-6-phosphate receptor expression and distribution are influenced by estradiol in MCF-7 breast cancer cells
Source: PLoS One. 2018 Aug 7;13(8):e0201844. doi: 10.1371/journal.pone.0201844 (PMC6080777; doi:10.1371/journal.pone.0201844)
Supplement: S5 Data — (XLSX) [file pone.0201844.s005.xlsx]

## Sheet: S5
	S5 Data. Data sheet and statistical analysis used to build graphs in fig 6.
	CAT D		12h							CAT D		24h							CAT D		48 h
		Group1	Group2	Group3							Group1	Group2	Group3							Group1	Group2	Group3
		C 12 h	Est 12 h	Est+Tx 12 h							C 24 h	Est 24 h	Est+Tx 24 h							C 48 h	Est 48 h	Est+Tx 48 h
	N1	1.07	0.962	0.511						N1	1.22	1.463	0.94						N1	1.2	1.76	0.9
	N2	0.9	1.27	1.022						N2	1.07	1.38	0.8						N2	0.8	2.12	0.46
	N3	1.27	1.18	0.93						N3	1.22	1.65	0.5						N3	0.95	1.7	0.57
	Tukey Test: Pairwise Comparisons for One-Way Layout Design									Tukey Test: Pairwise Comparisons for One-Way Layout Design									Tukey Test: Pairwise Comparisons for One-Way Layout Design
		Group1	Group2	Group3							Group1	Group2	Group3							Group1	Group2	Group3
	Mean	1.08	1.1375	0.817333						Mean	1.17	1.49767	0.746667						Mean	0.983333	1.86	0.643333
	S.E.M.	0.106927	0.0912757	0.160874						S.E.M.	0.05	0.0798464	0.129786						S.E.M.	0.116667	0.131149	0.132204
	S.D.	0.185203	0.158094	0.278642						S.D.	0.0866025	0.138298	0.224796						S.D.	0.202073	0.227156	0.228983
	Variance	0.0343	0.0249937	0.0776413						Variance	0.0075	0.0191263	0.0505333						Variance	0.0408333	0.0516	0.0524333
	Sum	3.24	3.4125	2.452						Sum	3.51	4.493	2.24						Sum	2.95	5.58	1.93
	N	3	3	3						N	3	3	3						N	3	3	3
	Sum(x^2)	3.5678	3.93171	2.15938						Sum(x^2)	4.1217	6.76727	1.7736						Sum(x^2)	2.9825	10.482	1.3465
	Sum^2/N	3.4992	3.88172	2.0041						Sum^2/N	4.1067	6.72902	1.67253						Sum^2/N	2.90083	10.3788	1.24163
	SS	0.0686	0.0499875	0.155283						SS	0.015	0.0382527	0.101067						SS	0.0816667	0.1032	0.104867
	Total Sum	9.1045								Total Sum	10.243								Total Sum	10.46
	Total N	9								Total N	9								Total N	9
	Errors Estimates									Errors Estimates									Errors Estimates
	SS(E)	0.27387								SS(E)	0.154319								SS(E)	0.289733
	Df(E)	6								Df(E)	6								Df(E)	6
	Var(E)	0.045645								Var(E)	0.0257199								Var(E)	0.0482889
	SE(E)	0.213647								SE(E)	0.160374								SE(E)	0.219747
	t-Table	Upper Right: tij; Lower Left: Upper Probability (Studentized Range Distribution)								t-Table	Upper Right: tij; Lower Left: Upper Probability (Studentized Range Distribution)								t-Table	Upper Right: tij; Lower Left: Upper Probability (Studentized Range Distribution)
		Group1		Group2		Group3					Group1		Group2		Group3					Group1		Group2		Group3
	Group1			0.329622	N.S. (P>0.05)	-1.50575	N.S. (P>0.05)			Group1			2.50232	N.S. (P>0.05)	-3.23291	* (P<=0.05)			Group1			4.88603	** (P<=0.01)	-1.89496	N.S. (P>0.05)
	Group2	0.942429				-1.83538	N.S. (P>0.05)			Group2	0.101779				-5.73523	** (P<=0.01)			Group2	0.00658041				-6.781	** (P<=0.01)
	Group3	0.353072		0.237142						Group3	0.0408897		0.00295287						Group3	0.220175		0.0012279
	CD-MPR		12h							CD-MPR		24h							CD-MPR		48 h
		Group1	Group2	Group3							Group1	Group2	Group3							Group1	Group2	Group3
		C 12 h	Est 12 h	Est+Tx 12 h							C 24 h	Est 24 h	Est+Tx 24 h							C 48 h	Est 48 h	Est+Tx 48 h
	N1	1.19	1.7	1.31						N1	1.1	1.74	1.26						N1 (x1,15)	0.96	2.85	1.3
	N2	1.3	1.2	1.01						N2	1.36	1.7	0.76						N2	1.2	2.5	1.6
	N3	1.46	1.57	1.6						N3	1.375	2.05	1.232						N3 (x 1,5)	1.31	1.85	1.545
	Tukey Test: Pairwise Comparisons for One-Way Layout Design									Tukey Test: Pairwise Comparisons for One-Way Layout Design									Tukey Test: Pairwise Comparisons for One-Way Layout Design
		Group1	Group2	Group3							Group1	Group2	Group3							Group1	Group2	Group3
	Mean	1.31667	1.49	1.30667						Mean	1.27833	1.83	1.084						Mean	1.15667	2.4	1.48167
	S.E.M.	0.0783865	0.149778	0.170326						S.E.M.	0.0892717	0.110604	0.162202						S.E.M.	0.103333	0.292973	0.0922105
	S.D.	0.135769	0.259422	0.295014						S.D.	0.154623	0.191572	0.280941						S.D.	0.178979	0.507445	0.159713
	Variance	0.0184333	0.0673	0.0870333						Variance	0.0239083	0.0367	0.078928						Variance	0.0320333	0.2575	0.0255083
	Sum	3.95	4.47	3.92						Sum	3.835	5.49	3.252						Sum	3.47	7.2	4.445
	N	3	3	3						N	3	3	3						N	3	3	3
	Sum(x^2)	5.2377	6.7949	5.2962						Sum(x^2)	4.95022	10.1201	3.68302						Sum(x^2)	4.0777	17.795	6.63703
	Sum^2/N	5.20083	6.6603	5.12213						Sum^2/N	4.90241	10.0467	3.52517						Sum^2/N	4.01363	17.28	6.58601
	SS	0.0368667	0.1346	0.174067						SS	0.0478167	0.0734	0.157856						SS	0.0640667	0.515	0.0510167
	Total Sum	12.34								Total Sum	12.577								Total Sum	15.115
	Total N	9								Total N	9								Total N	9
	Errors Estimates									Errors Estimates									Errors Estimates
	SS(E)	0.345533								SS(E)	0.279073								SS(E)	0.630083
	Df(E)	6								Df(E)	6								Df(E)	6
	Var(E)	0.0575889								Var(E)	0.0465121								Var(E)	0.105014
	SE(E)	0.239977								SE(E)	0.215667								SE(E)	0.324058
	t-Table	Upper Right: tij; Lower Left: Upper Probability (Studentized Range Distribution)								t-Table	Upper Right: tij; Lower Left: Upper Probability (Studentized Range Distribution)								t-Table	Upper Right: tij; Lower Left: Upper Probability (Studentized Range Distribution)
		Group1		Group2		Group3					Group1		Group2		Group3					Group1		Group2		Group3
	Group1			0.884623	N.S. (P>0.05)	-0.051036	N.S. (P>0.05)			Group1			3.13285	* (P<=0.05)	-1.1036	N.S. (P>0.05)			Group1			4.69905	** (P<=0.01)	1.2283	N.S. (P>0.05)
	Group2	0.668718				-0.935659	N.S. (P>0.05)			Group2	0.0461919				-4.23644	* (P<=0.05)			Group2	0.00794464				-3.47074	* (P<=0.05)
	Group3	0.998565		0.639744						Group3	0.546382		0.0129146						Group3	0.48092		0.0307488
