# Supplementary material for: Cation-dependent mannose-6-phosphate receptor expression and distribution are influenced by estradiol in MCF-7 breast cancer cells
Source: PLoS One. 2018 Aug 7;13(8):e0201844. doi: 10.1371/journal.pone.0201844 (PMC6080777; doi:10.1371/journal.pone.0201844)
Supplement: S6 Data — (XLSX) [file pone.0201844.s006.xlsx]

## Sheet: S6
	S6 Data. Data sheet and statistical analysis used to build graphs in fig 7.
	R.F.U. of CAT D under EST or EST+Tx treatments								R.F.U. of CD-MPR under EST or EST+Tx treatments
	CONTROL	EST	EST+Tx						CONTROL	EST	EST+Tx
	518	897	325						412	805	442
	382	747	455						420	971	645
	415	998	467						434	1005	655
	567	979	671						446	1200	662
	363	548	417						377	473	659
	376	757	431						397	841	589
	344	714	491						506	632	480
	384	658	400						558	857	535
	409	708	832						621	1043	517
	285	670	642						550	832	510
	560	825	370						387	910	640
	448	930	552						510	880	579
	390	902	487						567	750	486
	524	748	540						640	840	545
	483	902	335						520	635	527
	440	880	670						425	1030	505
	620	730	453						430	690	432
	512	764	595						447	578	648
	467	926	540						395	1160	655
	431	862	620						370	876	670
	290	448	338						492	1120	483
	565	976	367						585	945	340
	542	665	465						616	996	508
	389	856	490						455	745	465
	476	822	534						388	839	370
	390	745	672						490	625	456
	465	980	590						660	648	558
	408	523	665						369	840	534
	523	890	624						545	1108	628
	560	650	467						626	788	438
	473	865	344						402	597	452
	336	996	432						398	884	536
	232	773	473						447	652	660
	590	1010	538						425	562	574
	420	784	564						393	973	452
	342	886	550						642	976	480
	660	940	623						551	780	384
	554	740	610						458	840	652
	400	553	670						382	878	572
	576	790	495						569	593	503
	340	533	554						431	869	615
	328	907	560						622	904	482
	613	992	632						376	452	447
	334	874	584						495	773	661
	289	953	429						558	1078	573
	264	626	548						320	1232	496
	622	734	599						289	596	630
	437	954	630						640	891	672
	440	843	618						362	782	559
	523	899	491						443	490	415
	367	796	673						585	947	395
	343	820	720						339	755	380
	480	745	640						582	989	635
	521	925	532						468	562	521
	462	1045	515						493	963	610
	378	945	668						682	677	480
	288	635	348						364	860	542
	423	867	500						452	848	520
	350	922	431						547	740	663
	502	850	540						590	1056	530
	457	978	613						370	946	578
	Tukey Test: Pairwise Comparisons for One-Way Layout Design								Tukey Test: Pairwise Comparisons for One-Way Layout Design
		Group1	Group2	Group3						Group1	Group2	Group3
	Mean	440.492	817.705	534.902					Mean	405.164	799.803	502.984
	S.E.M.	12.8591	17.7587	13.9855					S.E.M.	12.8444	21.9372	16.665
	S.D.	100.433	138.7	109.231					S.D.	100.318	171.335	130.158
	Variance	10086.7	19237.7	11931.3					Variance	10063.7	29355.6	16941
	Sum	26870	49880	32629					Sum	24715	48788	30682
	N	61	61	61					N	61	61	61
	Sum(x^2)	12441218	41941386	18169185					Sum(x^2)	10617449	40782140	16449004
	Sum^2/N	1.1836e+07	4.07871e+07	1.74533e+07					Sum^2/N	1.00136e+07	3.90208e+07	1.54325e+07
	SS	605203	1.15426e+06	715879					SS	603822	1.76134e+06	1.01646e+06
	Total Sum	109379							Total Sum	104185
	Total N	183							Total N	183
	Errors Estimates								Errors Estimates
	SS(E)	2.47535e+06							SS(E)	3.38162e+06
	Df(E)	180							Df(E)	180
	Var(E)	13751.9							Var(E)	18786.8
	SE(E)	117.269							SE(E)	137.065
	t-Table	Upper Right: tij; Lower Left: Upper Probability (Studentized Range Distribution)							t-Table	Upper Right: tij; Lower Left: Upper Probability (Studentized Range Distribution)
		Group1		Group2		Group3				Group1		Group2		Group3
	Group1			17.7646	*** (P<=0.001)	4.44616	*** (P<=0.001)		Group1			15.901	*** (P<=0.001)	3.94139	*** (P<=0.001)
	Group2	1.57405e-06				-13.3184	*** (P<=0.001)		Group2	1.57405e-06				-11.9596	*** (P<=0.001)
	Group3	4.67578e-05		1.57405e-06					Group3	0.000341118		1.57405e-06
