# Supplementary material for: Cation-dependent mannose-6-phosphate receptor expression and distribution are influenced by estradiol in MCF-7 breast cancer cells
Source: PLoS One. 2018 Aug 7;13(8):e0201844. doi: 10.1371/journal.pone.0201844 (PMC6080777; doi:10.1371/journal.pone.0201844)
Supplement: S7 Data — (XLSX) [file pone.0201844.s007.xlsx]

## Sheet: S7
	S7 Data. Data sheet used to build graphs in fig 8.
	Cat D						CD-MPR
		Group1	Group2	Group3				Group1	Group2	Group3
		C 48 h	Est 48 h	Est+Tx 48 h				C 48 h	Est 48 h	EST+Tx 48 h
	N1	4.95	4.2	4.9			N1	3.9	3.55	3.1
	N2	4.65	5.1	4.5			N2	3.25	2.9	2.88
		Group1	Group2	Group3				Group1	Group2	Group3
	Mean	4.8	4.65	4.7			Mean	3.575	3.225	2.99
	S.E.M.	0.15	0.45	0.2			S.E.M.	0.325	0.325	0.11
	S.D.	0.212132	0.636396	0.282843			S.D.	0.459619	0.459619	0.155563
	Variance	0.045	0.405	0.08			Variance	0.21125	0.21125	0.0242
	Sum	9.6	9.3	9.4			Sum	7.15	6.45	5.98
	N	2	2	2			N	2	2	2
	Sum(x^2)	46.125	43.65	44.26			Sum(x^2)	25.7725	21.0125	17.9044
	Sum^2/N	46.08	43.245	44.18			Sum^2/N	25.5613	20.8012	17.8802
	SS	0.045	0.405	0.08			SS	0.21125	0.21125	0.0242
	Total Sum	28.3					Total Sum	19.58
	Total N	6					Total N	6
