# Supplementary material for: Cation-dependent mannose-6-phosphate receptor expression and distribution are influenced by estradiol in MCF-7 breast cancer cells
Source: PLoS One. 2018 Aug 7;13(8):e0201844. doi: 10.1371/journal.pone.0201844 (PMC6080777; doi:10.1371/journal.pone.0201844)
Supplement: S8 Data — (XLSX) [file pone.0201844.s008.xlsx]

## Sheet: S8
	S8 Data. Data sheet and statistical analysis of fig 9.
	Values of Pearson Coefficient (PCC values)
		Group1	Group2	Group3
		Control	Est	Est+Tx
	N1	0.759	0.835	0.88
	N2	0.615	0.732	0.81
	N3	0.75	0.761	0.687
	Tukey Test: Pairwise Comparisons for One-Way Layout Design
		Group1	Group2	Group3
	Mean	0.708	0.776	0.792333
	S.E.M.	0.0465725	0.0306649	0.0564102
	S.D.	0.080666	0.0531131	0.0977053
	Variance	0.006507	0.002821	0.00954633
	Sum	2.124	2.328	2.377
	N	3	3	3
	Sum(x^2)	1.51681	1.81217	1.90247
	Sum^2/N	1.50379	1.80653	1.88338
	SS	0.013014	0.005642	0.0190927
	Total Sum	6.829
	Total N	9
	Errors Estimates
	SS(E)	0.0377487
	Df(E)	6
	Var(E)	0.00629144
	SE(E)	0.0793186
	t-Table	Upper Right: tij; Lower Left: Upper Probability (Studentized Range Distribution)
		Group1		Group2		Group3
	Group1			1.04998	N.S. (P>0.05)	1.30218	N.S. (P>0.05)
	Group2	0.57569				0.2522	N.S. (P>0.05)
	Group3	0.444296		0.965743
