# Supplementary material for: Cation-dependent mannose-6-phosphate receptor expression and distribution are influenced by estradiol in MCF-7 breast cancer cells
Source: PLoS One. 2018 Aug 7;13(8):e0201844. doi: 10.1371/journal.pone.0201844 (PMC6080777; doi:10.1371/journal.pone.0201844)
Supplement: S9 Data — (XLSX) [file pone.0201844.s009.xlsx]

## Sheet: S9
	S9 Data. Data sheet used to build graphs in fig 10.
	Control				Est				Est+Tx
		Optical Density	Percentage			Optical Density	Percentage			Optical Density	Percentage
	C1	5709.7	0.0786		E1	589376	0.007		EstTx1	10	0.0001
	C2	17724	0.2441		E2	14404409	0.179		EstTx2	14493	0.153
	C3	24294.4	0.3345		E3	27487731	0.3416		EstTx3	46367	0.491
	C4	13574.1	0.187		E4	16140489	0.201		EstTx4	25044	0.265
	C5	3104012	0.0427		E5	12194447	0.1515		EstTx5	4251	0.045
	C6	8215276	0.1131		E6	9662347	0.12		EstTx6	4338	0.046
	Total	72621.4	1		Total	80478.9	1		Total	94503	1
		1	2	3	4	5	6
	CONTROL	0.0786	0.2441	0.3345	0.187	0.0427	0.1131
	EST	0.007	0.179	0.3416	0.201	0.1515	0.12
	EST+TX	0.0001	0.153	0.491	0.265	0.045	0.046
